# Supplementary material for: Conjugated Linoleic Acid–Carboxymethyl Chitosan Polymeric Micelles to Improve the Solubility and Oral Bioavailability of Paclitaxel
Source: Pharmaceutics. 2024 Feb 28;16(3):342. doi: 10.3390/pharmaceutics16030342 (PMC10974779; doi:10.3390/pharmaceutics16030342)
Supplement: Supplementary file 1 [file pharmaceutics-16-00342-s001.zip]

Archive with 1 entries (1 files):
- pharmaceutics-2856699-supplementary.pdf
